# Supplementary material for: Comparative Flavor Profile of Roasted Germinated Wheat (Triticum aestivum L.) Beverages Served Hot and Cold Using Electronic Sensors Combined with Chemometric Statistical Analysis
Source: Foods. 2022 Oct 5;11(19):3099. doi: 10.3390/foods11193099 (PMC9562885; doi:10.3390/foods11193099)
Supplement: Supplementary file 1 [file foods-11-03099-s001.zip]

Archive with 1 entries (1 files):
- foods-1936528-supplementary.pdf
